# Supplementary material for: 2-(5-Amino-2H-tetra­zol-2-yl)acetic acid
Source: Acta Crystallogr Sect E Struct Rep Online. 2012 Apr 6;68(Pt 5):o1330. doi: 10.1107/S1600536812014389 (PMC3344469; doi:10.1107/S1600536812014389)
Supplement: Supplementary file 2 [file e-68-o1330-Isup2.hkl]

# 
# h,k,l, Fc-squared, Fo-squared, sigma(Fo-squared) and status flag 
# 
data_I
_shelx_title ' xb4776_0m in C2/c' 
_shelx_refln_list_code          4 
_shelx_F_calc_maximum      216.45 
_exptl_crystal_F_000       592.00 
_reflns_d_resolution_high  0.8108 
 
loop_ 
 _symmetry_equiv_pos_as_xyz 
 'x, y, z' 
 '-x, y, -z+1/2' 
 'x+1/2, y+1/2, z' 
 '-x+1/2, y+1/2, -z+1/2' 
 '-x, -y, -z' 
 'x, -y, z-1/2' 
 '-x+1/2, -y+1/2, -z' 
 'x+1/2, -y+1/2, z-1/2' 
 
_cell_length_a    18.3812 
_cell_length_b     4.4429 
_cell_length_c    14.8456 
_cell_angle_alpha  90.000 
_cell_angle_beta   90.850 
_cell_angle_gamma  90.000 
 
_shelx_F_squared_multiplier     1.000 
 
loop_ 
 _refln_index_h 
 _refln_index_k 
 _refln_index_l 
 _refln_F_squared_calc 
 _refln_F_squared_meas 
 _refln_F_squared_sigma 
 _refln_observed_status 
   2   0   0      801.01      601.54     15.06 o 
   4   0   0    31881.38    28285.19    557.87 o 
   6   0   0     9305.26     8361.61    120.15 o 
   8   0   0     1599.10     1653.84     29.51 o 
  10   0   0      101.57       83.42      3.77 o 
  12   0   0     2218.18     2295.87     42.14 o 
  14   0   0      220.96      233.64     11.67 o 
  16   0   0      223.82      246.67     13.11 o 
  18   0   0      545.43      505.59     27.54 o 
  20   0   0        2.64       -0.43      5.59 o 
  22   0   0      117.55      156.19     21.08 o 
   1   1   0     4280.69     4286.94     92.94 o 
   3   1   0     1945.42     2032.80     34.22 o 
   5   1   0     1525.35     1471.23     21.59 o 
   7   1   0     1040.59     1103.39     13.67 o 
   9   1   0      269.09      266.62      5.79 o 
  11   1   0      187.65      190.03      5.41 o 
  13   1   0        0.95        3.93      2.22 o 
  15   1   0       17.16        7.25      2.87 o 
  17   1   0       19.58       22.12      4.83 o 
  19   1   0        0.16       -0.33      3.92 o 
  21   1   0        2.27       -0.75      4.65 o 
   0   2   0     1775.18     1718.56     46.47 o 
   2   2   0       78.96      101.83     13.34 o 
   4   2   0      159.05      145.87     12.91 o 
   6   2   0      514.19      522.10     15.34 o 
   8   2   0      242.12      308.75     12.05 o 
  10   2   0      487.09      447.02      9.23 o 
  12   2   0      241.96      271.57     10.81 o 
  14   2   0      120.01      108.46      6.93 o 
  16   2   0      208.26      190.15     11.46 o 
  18   2   0       82.35       83.06      8.32 o 
  20   2   0        3.91        0.43      5.16 o 
   1   3   0      744.86      752.67     21.73 o 
   3   3   0     2077.14     2177.66     50.13 o 
   5   3   0       75.13       58.73      8.18 o 
   7   3   0        4.38       -1.45      3.18 o 
   9   3   0       16.41       16.97      7.75 o 
  11   3   0      372.31      394.24     11.07 o 
  13   3   0      218.34      250.82     15.68 o 
  15   3   0       15.55       29.64      6.82 o 
  17   3   0       84.16       84.16     10.64 o 
   0   4   0      282.40      345.09     22.37 o 
   2   4   0       10.09        0.76      4.40 o 
   4   4   0      189.23      208.28     14.43 o 
   6   4   0      131.50      141.27     12.56 o 
   8   4   0      129.62      122.91     11.85 o 
  10   4   0      169.16      157.46     13.98 o 
  12   4   0       23.05       27.25      6.82 o 
  14   4   0       41.01       50.77     15.06 o 
   1   5   0       61.47       73.04     10.16 o 
   3   5   0       42.41       48.17      9.19 o 
   5   5   0       22.82       28.14      7.41 o 
   7   5   0       35.84       25.21      7.72 o 
   9   5   0        0.60       -1.29      7.75 o 
 -21   1   1      117.47      102.33     16.14 o 
 -19   1   1      124.56      114.07      9.48 o 
 -17   1   1        2.82        4.83      2.88 o 
 -15   1   1      570.82      572.73     14.60 o 
 -13   1   1       39.32       40.76      4.16 o 
 -11   1   1      717.81      813.75     18.69 o 
  -9   1   1      882.99      836.94     11.79 o 
  -7   1   1       91.27       83.35      4.24 o 
  -5   1   1      171.67      153.65      4.39 o 
  -3   1   1    46851.85    42970.66    627.64 o 
  -1   1   1     2540.97     2350.22     54.22 o 
   1   1   1    15710.14    15208.52    178.25 o 
   3   1   1     2798.01     2599.92     28.78 o 
   5   1   1      936.52      934.76     11.25 o 
   7   1   1      536.22      543.72      7.46 o 
   9   1   1     1361.25     1469.25     15.84 o 
  11   1   1       63.20       64.12      3.09 o 
  13   1   1      613.80      630.01     12.89 o 
  15   1   1      460.67      439.51     19.02 o 
  17   1   1       20.13       30.57      6.29 o 
  19   1   1       99.45      100.35     21.08 o 
  21   1   1       14.77        9.90      8.82 o 
 -20   2   1       14.52       17.13      5.52 o 
 -18   2   1        8.74       15.69      4.87 o 
 -16   2   1       95.62       82.09      7.83 o 
 -14   2   1      141.23      155.82      8.33 o 
 -12   2   1       15.37       14.40      3.25 o 
 -10   2   1       63.80       73.12      5.23 o 
  -8   2   1       19.87       24.59      3.62 o 
  -6   2   1      970.08     1049.48     24.33 o 
  -4   2   1       53.16       47.94      5.45 o 
  -2   2   1      328.44      331.17     11.26 o 
   0   2   1      920.12      905.74     20.68 o 
   2   2   1      461.82      402.37     12.46 o 
   4   2   1      353.58      342.29     15.49 o 
   6   2   1      227.26      260.64     23.02 o 
   8   2   1     1381.39     1451.77     25.76 o 
  10   2   1       51.33       53.98      3.85 o 
  12   2   1       38.90       42.45      3.77 o 
  14   2   1      140.84      150.54     14.42 o 
  16   2   1       51.39       44.66      6.17 o 
  18   2   1        7.15       10.28      4.37 o 
  20   2   1       73.70       60.23      9.99 o 
 -17   3   1        0.01        0.51      4.48 o 
 -15   3   1       22.42       27.75      6.44 o 
 -13   3   1      109.31      103.44      8.38 o 
 -11   3   1       18.25       13.98      4.31 o 
  -9   3   1      496.07      491.87     18.80 o 
  -7   3   1      226.83      239.24     21.08 o 
  -5   3   1       84.49       75.85      7.89 o 
  -3   3   1      652.58      693.04     20.68 o 
  -1   3   1       20.14       21.98      4.71 o 
   1   3   1        0.47       -1.17      3.66 o 
   3   3   1       64.37       67.12      7.11 o 
   5   3   1       13.40        8.84      4.03 o 
   7   3   1      262.84      197.66     23.67 o 
   9   3   1       93.89       84.09      6.86 o 
  11   3   1      272.75      254.17     11.10 o 
  13   3   1        0.28       -3.35      3.81 o 
  15   3   1      201.98      232.98     16.22 o 
  17   3   1        8.35       -1.68      5.57 o 
 -14   4   1       17.00       35.71     12.48 o 
 -12   4   1        0.16        6.13      5.97 o 
 -10   4   1      150.20      132.32     12.68 o 
  -8   4   1       70.23       66.79     12.05 o 
  -6   4   1       13.80       15.87     13.55 o 
  -4   4   1       40.81       23.86      9.25 o 
  -2   4   1       13.67       11.52      5.38 o 
   0   4   1      131.62       96.39      9.88 o 
   2   4   1        3.35        0.09      6.02 o 
   4   4   1       23.75       23.55      6.41 o 
   6   4   1        5.23        5.47      4.94 o 
   8   4   1      127.59      133.87     12.25 o 
  10   4   1       56.29       41.52      6.20 o 
  12   4   1       76.71       71.09     12.91 o 
  14   4   1       92.65      105.85     18.93 o 
  -9   5   1        5.67        2.15      8.18 o 
  -7   5   1        4.07        2.70      8.18 o 
  -5   5   1        0.55       -5.57      4.71 o 
  -3   5   1        8.73       12.64      6.41 o 
  -1   5   1        9.20       13.64      6.49 o 
   1   5   1       13.35        2.50     17.21 o 
   3   5   1        0.67       -3.13      5.01 o 
   5   5   1      100.49      115.39     12.80 o 
   7   5   1       54.18       49.85     14.41 o 
   9   5   1       37.01       20.22      9.04 o 
 -22   0   2      129.75      112.74     18.07 o 
 -20   0   2       10.03        6.59      4.84 o 
 -18   0   2      414.28      405.99     17.14 o 
 -16   0   2      122.38      106.23      9.72 o 
 -14   0   2      359.14      366.30     17.43 o 
 -12   0   2       29.43       28.76      5.16 o 
 -10   0   2     1067.53     1058.66     29.04 o 
  -8   0   2     1021.48      995.32     23.02 o 
  -6   0   2     2011.85     1824.14     31.63 o 
  -4   0   2     4958.57     4535.83     66.63 o 
  -2   0   2     3009.28     2592.91     57.66 o 
   0   0   2     3403.33     3275.77     68.42 o 
   2   0   2      354.71      287.75      5.48 o 
   4   0   2     1595.51     1329.65     17.62 o 
   6   0   2      119.06      108.83      4.96 o 
   8   0   2      488.08      535.10     10.08 o 
  10   0   2      371.61      389.52      8.86 o 
  12   0   2      288.79      308.56     11.06 o 
  14   0   2      319.51      290.64     12.91 o 
  16   0   2        0.00       -1.29      3.87 o 
  18   0   2       79.19       96.38     15.06 o 
  20   0   2       21.90       16.78      8.61 o 
  22   0   2       10.54       19.79      9.47 o 
 -21   1   2        5.28        2.62      4.27 o 
 -19   1   2       60.70       56.49      7.02 o 
 -17   1   2        2.29       -0.77      2.59 o 
 -15   1   2       25.23       25.14      3.80 o 
 -13   1   2        0.37       -1.69      1.75 o 
 -11   1   2       15.45       17.35      2.76 o 
  -9   1   2     2549.99     2561.00     31.84 o 
  -7   1   2      547.78      568.23     10.24 o 
  -5   1   2     6870.18     7114.76     85.66 o 
  -3   1   2     5771.41     5831.00     69.90 o 
  -1   1   2      595.87      578.34     10.76 o 
   1   1   2      422.66      421.02      7.64 o 
   3   1   2     2301.53     2205.19     22.21 o 
   5   1   2     5337.69     5436.14     51.02 o 
   7   1   2      734.85      793.26     10.48 o 
   9   1   2      994.77      943.05     12.17 o 
  11   1   2       10.32       13.71      1.86 o 
  13   1   2       80.22       77.70      5.01 o 
  15   1   2      238.25      264.19     21.20 o 
  17   1   2      258.69      233.25     15.82 o 
  19   1   2      166.60      165.51     18.29 o 
  21   1   2       13.15        5.95      8.61 o 
 -20   2   2        3.28       -0.10      4.10 o 
 -18   2   2       10.16        6.48      4.10 o 
 -16   2   2       36.54       33.23      6.55 o 
 -14   2   2        1.97        1.23      2.57 o 
 -12   2   2      340.92      340.27     11.52 o 
 -10   2   2      417.35      411.02     13.77 o 
  -8   2   2      545.89      632.66     14.38 o 
  -6   2   2     7505.08     7536.18    119.57 o 
  -4   2   2      635.19      707.43     36.36 o 
  -2   2   2     3106.43     3051.16     75.30 o 
   0   2   2      167.20      177.05      8.06 o 
   2   2   2     1372.93     1332.78     27.06 o 
   4   2   2      520.76      530.68     14.84 o 
   6   2   2      551.04      537.55      9.30 o 
   8   2   2        6.77        9.47      2.15 o 
  10   2   2      109.61      120.58      6.55 o 
  12   2   2      873.37      805.67     15.43 o 
  14   2   2       11.87        9.81      3.58 o 
  16   2   2      368.55      373.61     14.26 o 
  18   2   2       41.07       35.19      7.75 o 
  20   2   2        6.88        5.31     14.20 o 
 -17   3   2       11.26       19.36     11.19 o 
 -15   3   2       15.54        8.00      6.23 o 
 -13   3   2      241.68      272.00     17.09 o 
 -11   3   2       12.39       15.28      5.99 o 
  -9   3   2      271.09      291.37     11.39 o 
  -7   3   2       44.39       37.57      6.67 o 
  -5   3   2      124.52      120.55     12.56 o 
  -3   3   2        1.36       -1.81      2.86 o 
  -1   3   2        9.88       -0.41      3.00 o 
   1   3   2        2.41       -0.72      5.16 o 
   3   3   2      106.97      108.81      8.94 o 
   5   3   2      320.33      261.25     11.95 o 
   7   3   2      127.90      115.11      7.63 o 
   9   3   2      118.13      124.03      9.61 o 
  11   3   2      196.24      222.76     13.12 o 
  13   3   2        5.86        3.69      2.97 o 
  15   3   2       26.10       20.29      7.53 o 
  17   3   2       52.05       57.77      9.37 o 
 -14   4   2        9.43       -0.43      8.61 o 
 -12   4   2       12.24        7.53      7.75 o 
 -10   4   2       38.85       45.76      8.67 o 
  -8   4   2        2.32        0.82      4.65 o 
  -6   4   2       85.39       77.02     13.34 o 
  -4   4   2       16.08        6.81      5.59 o 
  -2   4   2       79.82       54.86      8.20 o 
   0   4   2       47.89       45.25      7.61 o 
   2   4   2       33.38       47.31      9.04 o 
   4   4   2        2.94        7.00      4.85 o 
   6   4   2      291.38      307.42     16.12 o 
   8   4   2       53.14       52.75      6.40 o 
  10   4   2       44.62       52.21      8.15 o 
  12   4   2       27.15       24.61      7.16 o 
  14   4   2        2.42        9.02     12.48 o 
  -7   5   2        0.00       -0.65      5.48 o 
  -5   5   2        1.21       -2.58      5.38 o 
  -3   5   2       19.91       22.34      7.28 o 
  -1   5   2       17.81       20.58      6.84 o 
   1   5   2        6.75       -6.45      4.71 o 
   3   5   2        0.40       -1.93      5.27 o 
   5   5   2        9.22        7.01      6.20 o 
   7   5   2       23.38       19.94      6.92 o 
 -21   1   3       34.71       42.90      6.97 o 
 -19   1   3       62.99       70.87      6.65 o 
 -17   1   3       15.29       13.83      5.47 o 
 -15   1   3        4.92        3.60      2.43 o 
 -13   1   3       42.89       50.97      6.39 o 
 -11   1   3       88.08       90.97      5.56 o 
  -9   1   3     1161.86     1207.49     15.32 o 
  -7   1   3      113.06      154.75      6.12 o 
  -5   1   3        7.23        4.85      1.36 o 
  -3   1   3     3672.79     3521.64     38.71 o 
  -1   1   3     7545.15     7219.39     75.13 o 
   1   1   3      108.57      120.99      3.51 o 
   3   1   3        0.32        0.29      0.75 o 
   5   1   3     1071.11     1040.79     12.31 o 
   7   1   3        7.26        8.06      1.42 o 
   9   1   3      955.93      997.32     11.97 o 
  11   1   3      464.80      498.41      8.01 o 
  13   1   3      215.59      225.96     12.89 o 
  15   1   3       94.75       74.27      8.52 o 
  17   1   3       19.66       18.55      5.48 o 
  19   1   3       34.89       32.52     11.19 o 
  21   1   3        0.16        0.17      4.30 o 
 -20   2   3        0.26        3.87      4.49 o 
 -18   2   3        3.08        4.73      3.60 o 
 -16   2   3       86.19       85.18     12.30 o 
 -14   2   3       25.49       30.07      4.71 o 
 -12   2   3       86.56       82.31      6.73 o 
 -10   2   3      112.44       91.21      6.60 o 
  -8   2   3       44.89       59.81      5.11 o 
  -6   2   3      270.12      228.59     10.02 o 
  -4   2   3      821.19      788.46     20.23 o 
  -2   2   3       59.53       59.17      5.78 o 
   0   2   3      825.77      868.15     23.45 o 
   2   2   3     1211.31     1191.10     17.52 o 
   4   2   3       10.63       12.47      2.11 o 
   6   2   3     1215.06     1267.10     16.42 o 
   8   2   3       17.31       19.43      2.54 o 
  10   2   3       50.81       85.52      6.27 o 
  12   2   3       98.30       88.19      5.03 o 
  14   2   3      208.98      187.16     11.05 o 
  16   2   3       53.26       37.78      5.82 o 
  18   2   3      152.34      177.31     14.45 o 
  20   2   3        4.24        4.24      5.33 o 
 -17   3   3        0.43       10.76      6.02 o 
 -15   3   3        7.10        8.26      6.06 o 
 -13   3   3       32.62       27.97      7.11 o 
 -11   3   3        6.20        8.73      5.15 o 
  -9   3   3        6.55        1.72      6.67 o 
  -7   3   3       45.16       56.49      8.06 o 
  -5   3   3       23.97       19.42      5.45 o 
  -3   3   3       56.81       65.38      7.75 o 
  -1   3   3        5.48        5.06      3.61 o 
   1   3   3       36.85       41.05      6.06 o 
   3   3   3        6.47        5.09      3.61 o 
   5   3   3       36.56       36.32      4.52 o 
   7   3   3        0.09       -1.73      2.21 o 
   9   3   3        1.60       -0.84      3.11 o 
  11   3   3       13.98       20.94      5.81 o 
  13   3   3       14.62        7.01      3.03 o 
  15   3   3        0.28        0.87      5.58 o 
  17   3   3        0.13        2.89      4.62 o 
 -14   4   3       13.06        9.47      7.30 o 
 -12   4   3        1.10       -5.29      6.19 o 
 -10   4   3        1.98        9.99      5.06 o 
  -8   4   3       17.37       21.87     15.71 o 
  -6   4   3        4.71       -2.01      4.23 o 
  -4   4   3       45.43       53.79     12.26 o 
  -2   4   3        6.44       11.41      5.01 o 
   0   4   3       32.52       42.07      8.61 o 
   2   4   3       49.38       63.45      8.50 o 
   4   4   3      100.83       95.68      9.86 o 
   6   4   3        0.85        0.47      3.27 o 
   8   4   3       27.59       25.64      6.20 o 
  10   4   3       17.56       18.66      5.80 o 
  12   4   3        8.26        6.27      4.92 o 
  14   4   3        9.73       26.26      7.23 o 
  -7   5   3        5.50        5.18      6.37 o 
  -5   5   3       37.41       30.04      7.89 o 
  -3   5   3        3.85        8.09      7.75 o 
  -1   5   3       12.99        7.99      6.20 o 
   1   5   3        3.26        2.87      6.02 o 
   3   5   3       50.92       47.74      7.01 o 
   5   5   3        0.35        1.53      4.03 o 
   7   5   3       75.53       98.83     28.40 o 
 -22   0   4       41.38       61.83      9.88 o 
 -20   0   4       86.39      100.67     11.71 o 
 -18   0   4       21.51       16.06      8.39 o 
 -16   0   4      337.53      358.46     15.51 o 
 -14   0   4      133.81      137.83     10.65 o 
 -12   0   4      890.54     1039.47     25.39 o 
 -10   0   4      310.00      260.70     14.20 o 
  -8   0   4      178.75      161.84      8.82 o 
  -6   0   4      217.04      187.77      5.10 o 
  -4   0   4    31403.55    29615.81    426.38 o 
  -2   0   4     1077.07      981.21     17.78 o 
   0   0   4     7546.98     7261.36    126.07 o 
   2   0   4      117.37      100.30      3.90 o 
   4   0   4     2056.96     2116.71     33.19 o 
   6   0   4     4301.96     4713.61     58.46 o 
   8   0   4      600.39      639.64     12.62 o 
  10   0   4     3270.04     3451.17     45.10 o 
  12   0   4      358.13      376.92     12.49 o 
  14   0   4        1.27       -1.72      4.30 o 
  16   0   4       38.04       49.48     10.76 o 
  18   0   4        0.12       10.33      7.31 o 
  20   0   4        7.09        1.29      6.45 o 
  22   0   4       13.14       32.27     11.19 o 
 -21   1   4       19.16       22.21      4.93 o 
 -19   1   4        4.87       13.23      3.96 o 
 -17   1   4       24.04       29.54      4.58 o 
 -15   1   4      159.54      164.21      8.74 o 
 -13   1   4      123.85      108.21      8.20 o 
 -11   1   4      210.45      214.80      7.55 o 
  -9   1   4      127.00      143.98      4.69 o 
  -7   1   4      941.21      878.31     13.06 o 
  -5   1   4      753.20      717.80      9.56 o 
  -3   1   4    14813.34    14832.55    150.88 o 
  -1   1   4       57.54       76.16      3.49 o 
   1   1   4     7395.11     7487.33     78.12 o 
   3   1   4        3.04       11.53      1.51 o 
   5   1   4       98.71      105.44      3.23 o 
   7   1   4      757.98      702.44     42.42 o 
   9   1   4        0.93        1.35      1.20 o 
  11   1   4      268.92      276.99      6.70 o 
  13   1   4      101.18       82.46      4.57 o 
  15   1   4       56.47       59.10      8.61 o 
  17   1   4       64.61       39.63      6.98 o 
  19   1   4       54.82       42.19      7.91 o 
  21   1   4        0.24       -2.55      4.40 o 
 -20   2   4       11.13       27.54     10.76 o 
 -18   2   4       31.91       40.11     14.83 o 
 -16   2   4        7.74       10.94      4.11 o 
 -14   2   4      269.81      268.74     11.15 o 
 -12   2   4        7.52        0.66      2.77 o 
 -10   2   4       50.22       41.72      4.68 o 
  -8   2   4      267.13      271.77      7.41 o 
  -6   2   4     1588.42     1695.37     22.73 o 
  -4   2   4      873.63      871.36     13.46 o 
  -2   2   4     1622.75     1656.44     22.76 o 
   0   2   4     1284.98     1249.86     16.59 o 
   2   2   4     2074.08     2085.41     26.98 o 
   4   2   4      359.40      380.04      9.81 o 
   6   2   4      540.05      530.39      9.14 o 
   8   2   4      105.47      137.11      6.67 o 
  10   2   4      334.41      345.57      9.11 o 
  12   2   4      181.82      182.77      7.00 o 
  14   2   4      382.56      366.94     21.07 o 
  16   2   4       10.26       10.07      7.10 o 
  18   2   4        8.08        7.72      4.76 o 
  20   2   4       12.63        6.73      5.76 o 
 -17   3   4        2.69        4.30      5.93 o 
 -15   3   4        1.99        5.38      5.57 o 
 -13   3   4       73.14       74.10     11.19 o 
 -11   3   4        2.38       -1.66      4.73 o 
  -9   3   4      142.14      110.19     12.26 o 
  -7   3   4       65.78       79.58      9.28 o 
  -5   3   4        3.43        5.00      4.40 o 
  -3   3   4        0.17        3.64      3.92 o 
  -1   3   4      340.92      360.55     33.13 o 
   1   3   4       13.98       13.64      3.29 o 
   3   3   4       42.41       53.07      6.12 o 
   5   3   4      242.10      265.11     10.66 o 
   7   3   4      152.12      142.94      8.23 o 
   9   3   4      584.16      652.61     20.63 o 
  11   3   4      181.55      171.94     16.35 o 
  13   3   4      260.87      282.15     14.07 o 
  15   3   4       65.87       79.90      8.39 o 
  17   3   4        0.57       -2.76      4.65 o 
 -14   4   4        3.63        4.09      7.00 o 
 -12   4   4        0.11        2.15      6.37 o 
 -10   4   4       18.65       17.64      9.25 o 
  -8   4   4        8.64       20.44      6.69 o 
  -6   4   4      209.51      219.01     16.78 o 
  -4   4   4      177.88      218.53     18.07 o 
  -2   4   4      184.71      189.06     18.72 o 
   0   4   4       81.99       78.89      9.68 o 
   2   4   4        7.38        6.56      3.85 o 
   4   4   4        2.55        1.16      3.04 o 
   6   4   4       18.58        9.21      5.59 o 
   8   4   4       36.38       26.88      6.80 o 
  10   4   4        7.91       -0.30      4.10 o 
  12   4   4        0.20       -2.86      4.30 o 
  14   4   4        3.67       -3.44     10.76 o 
  -7   5   4        4.91       11.19      7.00 o 
  -5   5   4        1.76        4.69      6.37 o 
  -3   5   4       71.41      100.07     28.83 o 
  -1   5   4        3.22       -0.35      4.44 o 
   1   5   4       79.85      112.53      9.83 o 
   3   5   4        0.48        1.67      4.16 o 
   5   5   4       18.03       15.90      6.52 o 
   7   5   4        3.25        6.33      5.26 o 
 -21   1   5       10.23        8.70      4.46 o 
 -19   1   5      180.30      168.21     10.15 o 
 -17   1   5      166.55      185.75     16.23 o 
 -15   1   5      139.58      141.67      8.13 o 
 -13   1   5      501.15      492.55     12.33 o 
 -11   1   5       93.66      140.38     27.48 o 
  -9   1   5      120.01      128.23      7.20 o 
  -7   1   5     6494.86     6419.68     60.77 o 
  -5   1   5      525.95      557.32      8.35 o 
  -3   1   5     1153.37     1192.62     16.25 o 
  -1   1   5     2339.96     2282.57     27.15 o 
   1   1   5       54.32       69.60      7.14 o 
   3   1   5       13.87        7.23      1.16 o 
   5   1   5      132.32      157.36      5.45 o 
   7   1   5      192.02      198.20      5.63 o 
   9   1   5      405.39      402.00      8.94 o 
  11   1   5      739.61      712.04     11.60 o 
  13   1   5       32.22       37.21      6.27 o 
  15   1   5       10.09       10.04      4.10 o 
  17   1   5      261.94      259.29     16.88 o 
  19   1   5       17.32        5.41      6.45 o 
  21   1   5       32.05       22.88      7.28 o 
 -20   2   5        3.70        9.04      6.69 o 
 -18   2   5        0.06       -0.82      4.96 o 
 -16   2   5      139.93      150.69     21.51 o 
 -14   2   5       12.17        6.04      4.84 o 
 -12   2   5       57.55       46.24      7.28 o 
 -10   2   5      114.40      116.82     10.03 o 
  -8   2   5      203.98      201.82      8.40 o 
  -6   2   5      491.23      521.48     12.91 o 
  -4   2   5     1128.82     1120.32     19.56 o 
  -2   2   5     1882.66     1963.36     26.27 o 
   0   2   5       88.49       83.17      4.84 o 
   2   2   5       20.43       20.58      2.66 o 
   4   2   5      810.52      843.53     12.17 o 
   6   2   5     1439.88     1473.76     20.34 o 
   8   2   5        6.04        5.49      2.29 o 
  10   2   5      416.37      413.96     10.20 o 
  12   2   5        2.04        1.11      2.42 o 
  14   2   5       95.66      108.06      8.23 o 
  16   2   5        1.69        0.22      4.95 o 
  18   2   5       32.13       40.89      7.89 o 
  20   2   5        1.21        2.64      5.16 o 
 -17   3   5        4.86        1.74      5.99 o 
 -15   3   5        0.76       11.19      4.94 o 
 -13   3   5      131.52      140.02     15.92 o 
 -11   3   5      100.96       98.14     11.19 o 
  -9   3   5      198.09      208.88     13.23 o 
  -7   3   5      806.17      809.05     19.39 o 
  -5   3   5      125.94      105.45     15.63 o 
  -3   3   5       50.58       67.45      6.25 o 
  -1   3   5      145.05      161.51      9.09 o 
   1   3   5      121.64      104.23      7.28 o 
   3   3   5      319.94      305.05     10.46 o 
   5   3   5       42.01       44.87      4.38 o 
   7   3   5      209.58      173.59      9.68 o 
   9   3   5       14.21       14.70      5.76 o 
  11   3   5      286.44      282.72     11.49 o 
  13   3   5        7.96        5.16      6.88 o 
  15   3   5        2.52        0.00      5.16 o 
  17   3   5        6.60        8.61      7.31 o 
 -14   4   5        3.98        4.73      9.04 o 
 -12   4   5        1.53        0.93      6.23 o 
 -10   4   5       33.96       18.04      7.10 o 
  -8   4   5        2.84        3.33      4.35 o 
  -6   4   5      182.56      200.29     13.34 o 
  -4   4   5       44.87       34.33      7.08 o 
  -2   4   5       91.50       95.31     10.09 o 
   0   4   5        3.93        2.60      3.54 o 
   2   4   5       40.53       23.58      4.77 o 
   4   4   5       27.08       18.56      4.78 o 
   6   4   5      137.82      136.95     12.30 o 
   8   4   5       43.38       35.85      9.47 o 
  10   4   5       57.62       60.47     19.15 o 
  12   4   5       43.78       14.23     14.84 o 
  14   4   5        1.07       -0.34      5.30 o 
  -7   5   5        0.02        9.47      8.61 o 
  -5   5   5       56.02       71.04      8.83 o 
  -3   5   5       39.53       29.16      7.69 o 
  -1   5   5        0.52       -2.43      4.21 o 
   1   5   5       57.16       64.20      7.86 o 
   3   5   5      125.53      133.03     13.38 o 
   5   5   5        3.92        5.59      5.73 o 
 -20   0   6       29.16       40.50      8.36 o 
 -18   0   6      151.99      173.17     13.84 o 
 -16   0   6      370.21      407.21     17.34 o 
 -14   0   6       33.92       30.59      5.93 o 
 -12   0   6      252.58      230.15     12.56 o 
 -10   0   6     2302.35     2316.16     43.60 o 
  -8   0   6     3501.46     3413.92     54.89 o 
  -6   0   6       76.50       81.62      9.68 o 
  -4   0   6     6301.29     6659.90     99.96 o 
  -2   0   6      812.65      891.65     18.10 o 
   0   0   6      527.84      670.57     45.83 o 
   2   0   6     5717.92     5712.71    121.56 o 
   4   0   6      297.52      308.52     14.20 o 
   6   0   6      577.68      509.46     19.79 o 
   8   0   6     3625.75     3935.90     63.13 o 
  10   0   6       97.80      133.05      8.94 o 
  12   0   6       93.62       99.89      8.33 o 
  14   0   6     1926.12     1971.29     62.61 o 
  16   0   6      357.60      320.13     21.51 o 
  18   0   6      548.80      541.73     29.69 o 
  20   0   6      148.74      173.41     20.65 o 
 -21   1   6        0.03        4.11      4.12 o 
 -19   1   6       33.67       29.48      5.20 o 
 -17   1   6        1.51        2.68      2.88 o 
 -15   1   6      166.89      155.38      8.79 o 
 -13   1   6      198.04      228.49     11.77 o 
 -11   1   6       45.07       56.95      5.37 o 
  -9   1   6      794.54      792.41     16.54 o 
  -7   1   6      382.13      372.67      6.99 o 
  -5   1   6      271.77      255.09      7.60 o 
  -3   1   6        1.94        5.02      1.48 o 
  -1   1   6       76.13       94.74      7.20 o 
   1   1   6     3470.40     3521.14     45.94 o 
   3   1   6     1256.74     1520.03     16.96 o 
   5   1   6     1549.24     1606.13     20.84 o 
   7   1   6     1016.12     1135.44     16.64 o 
   9   1   6       62.03       54.30      4.29 o 
  11   1   6       45.60       36.63      3.74 o 
  13   1   6      418.26      408.88     10.37 o 
  15   1   6      301.02      276.94     16.28 o 
  17   1   6       78.69       93.40     10.64 o 
  19   1   6       32.84       24.21      6.98 o 
 -18   2   6       33.79       48.90      9.28 o 
 -16   2   6      283.59      292.35     38.94 o 
 -14   2   6        1.39        0.28      4.73 o 
 -12   2   6      851.30      869.72     26.17 o 
 -10   2   6     1526.29     1371.32     47.33 o 
  -8   2   6     1531.47     1501.75     26.31 o 
  -6   2   6     1862.56     1871.46     30.47 o 
  -4   2   6        9.50        9.66      2.25 o 
  -2   2   6       37.62       43.70      3.78 o 
   0   2   6      255.90      295.15     10.62 o 
   2   2   6        1.56        1.93      1.65 o 
   4   2   6        8.55       10.27      2.25 o 
   6   2   6       54.35       60.22      4.28 o 
   8   2   6      820.52      840.52     17.45 o 
  10   2   6       81.86       92.27      5.75 o 
  12   2   6      375.85      355.12     11.34 o 
  14   2   6       66.27       73.40      6.95 o 
  16   2   6       25.09       17.26      5.38 o 
  18   2   6      125.07      128.17     14.41 o 
 -17   3   6        6.60        9.78      6.61 o 
 -15   3   6        2.23        8.47     13.12 o 
 -13   3   6       42.05       46.09      8.45 o 
 -11   3   6      217.31      244.87     16.87 o 
  -9   3   6      749.47      712.26     24.19 o 
  -7   3   6      580.40      594.35     16.18 o 
  -5   3   6     1454.28     1465.05     28.10 o 
  -3   3   6        7.72       15.59      5.91 o 
  -1   3   6        0.36        4.39      4.28 o 
   1   3   6      443.79      421.73     11.10 o 
   3   3   6      958.02      981.99     17.91 o 
   5   3   6       26.11       22.59      4.10 o 
   7   3   6      309.11      319.87     11.48 o 
   9   3   6        6.39        3.45      3.15 o 
  11   3   6       89.87       91.68      7.57 o 
  13   3   6       45.99       44.16      6.80 o 
  15   3   6       53.06       30.98      9.47 o 
  17   3   6       25.99       24.10      9.04 o 
 -12   4   6        1.79       -0.23      5.57 o 
 -10   4   6        5.89       -3.66      5.48 o 
  -8   4   6       32.18       25.50      5.44 o 
  -6   4   6        6.88        7.24      4.85 o 
  -4   4   6        0.03        0.81      3.32 o 
  -2   4   6       50.10       54.01      6.77 o 
   0   4   6      252.83      280.52     13.21 o 
   2   4   6       16.18       23.33      4.80 o 
   4   4   6      478.43      518.71     25.60 o 
   6   4   6       61.40       54.00      8.20 o 
   8   4   6      159.24      165.82     15.06 o 
  10   4   6       46.87       28.06      6.69 o 
  12   4   6       11.65        9.45      6.88 o 
  -5   5   6        7.56        7.47      5.57 o 
  -3   5   6        0.24       -1.70      4.33 o 
  -1   5   6        0.40        0.81      4.38 o 
   1   5   6       31.30       46.93     15.71 o 
   3   5   6       36.32       26.55      7.65 o 
   5   5   6       14.37       14.63      7.75 o 
 -19   1   7      106.96      136.13     13.65 o 
 -17   1   7       12.10       15.74      4.61 o 
 -15   1   7      221.40      218.52     11.75 o 
 -13   1   7      540.56      595.07     16.00 o 
 -11   1   7       58.49       65.45      5.79 o 
  -9   1   7      485.43      491.79     12.66 o 
  -7   1   7      175.63      203.27      6.03 o 
  -5   1   7      183.20      177.07      6.96 o 
  -3   1   7      623.28      678.22     11.64 o 
  -1   1   7      820.61      777.52     12.51 o 
   1   1   7      855.54      833.64     12.98 o 
   3   1   7     1167.36     1253.74     15.02 o 
   5   1   7     1840.64     2064.05     25.91 o 
   7   1   7      520.10      565.00     10.74 o 
   9   1   7     1184.21     1261.14     22.35 o 
  11   1   7      729.64      774.92     14.77 o 
  13   1   7        0.29        3.68      2.54 o 
  15   1   7     1243.69     1159.66     30.38 o 
  17   1   7       45.32       60.25      8.82 o 
  19   1   7        8.87        9.41      5.45 o 
 -18   2   7       20.12       10.97      7.53 o 
 -16   2   7       33.00       26.44      7.28 o 
 -14   2   7       44.11       29.50      6.84 o 
 -12   2   7       67.60       70.35     12.26 o 
 -10   2   7      479.31      431.79     17.03 o 
  -8   2   7      147.97      152.12      9.82 o 
  -6   2   7      324.48      299.05      8.36 o 
  -4   2   7      120.24      124.32      7.20 o 
  -2   2   7      737.74      777.52     14.21 o 
   0   2   7     1311.58     1397.68     20.89 o 
   2   2   7     1173.95     1174.75     18.33 o 
   4   2   7      787.01      845.41     17.72 o 
   6   2   7       77.18       86.03      6.35 o 
   8   2   7      101.53      101.38      7.67 o 
  10   2   7       22.61       30.36      3.86 o 
  12   2   7      506.57      467.03     13.50 o 
  14   2   7       32.26       31.65      4.11 o 
  16   2   7       28.62       36.40      7.15 o 
  18   2   7        9.68        8.25      5.25 o 
 -17   3   7        0.25       -9.90      9.04 o 
 -15   3   7        4.22        5.21      6.23 o 
 -13   3   7       23.81       13.55      6.19 o 
 -11   3   7      152.13      126.00     12.30 o 
  -9   3   7       71.77       82.31     13.34 o 
  -7   3   7      131.27      144.69     12.14 o 
  -5   3   7      178.06      167.85     10.05 o 
  -3   3   7      109.60      122.35      8.38 o 
  -1   3   7      246.21      248.69      9.46 o 
   1   3   7      299.88      333.11      9.98 o 
   3   3   7       24.71       20.77      4.59 o 
   5   3   7      477.44      450.34     20.55 o 
   7   3   7       48.86       44.15      5.63 o 
   9   3   7       32.85       24.70      4.44 o 
  11   3   7       27.83       34.62      5.36 o 
  13   3   7        4.68        7.88      9.68 o 
  15   3   7       40.64       44.75     11.62 o 
 -12   4   7        6.54        5.51      6.80 o 
 -10   4   7       51.20       67.10     12.05 o 
  -8   4   7      165.29      178.29     11.96 o 
  -6   4   7        6.27        4.68      3.73 o 
  -4   4   7       34.50       27.61      5.76 o 
  -2   4   7      250.49      229.32     15.22 o 
   0   4   7      181.25      191.03     12.57 o 
   2   4   7       71.00       79.05     11.83 o 
   4   4   7      306.30      311.02     16.95 o 
   6   4   7       35.49       41.49      8.02 o 
   8   4   7        0.72        4.58      4.95 o 
  10   4   7       17.91       29.22      7.34 o 
  12   4   7       50.49       56.88      9.25 o 
  -3   5   7       10.59       10.63      6.20 o 
  -1   5   7       21.82       18.67      6.92 o 
   1   5   7       78.88       89.93     16.35 o 
   3   5   7        0.77       -6.02      6.02 o 
 -20   0   8       36.21       43.49      8.64 o 
 -18   0   8      194.08      206.07     16.09 o 
 -16   0   8       40.54       54.53     15.49 o 
 -14   0   8      350.40      352.83     22.81 o 
 -12   0   8      449.39      425.12     23.67 o 
 -10   0   8        0.08       -3.01      3.01 o 
  -8   0   8       11.66       14.41      3.10 o 
  -6   0   8     1457.53     1486.31     29.16 o 
  -4   0   8       47.43       45.17      4.71 o 
  -2   0   8      243.40      272.41     11.40 o 
   0   0   8      685.60      731.45     17.14 o 
   2   0   8      296.28      257.51      8.57 o 
   4   0   8     4429.68     4782.23     74.29 o 
   6   0   8     4580.55     5046.83    114.89 o 
   8   0   8      259.67      250.17     10.64 o 
  10   0   8     1388.63     1324.29     56.58 o 
  12   0   8     1530.35     1506.82     39.37 o 
  14   0   8      252.83      229.64     13.91 o 
  16   0   8       80.03       89.07     14.20 o 
  18   0   8       86.85       71.86     13.34 o 
  20   0   8       22.96        9.04      9.04 o 
 -19   1   8       37.10       32.18      9.04 o 
 -17   1   8       60.99       62.21      9.43 o 
 -15   1   8      144.91      142.96     12.60 o 
 -13   1   8      164.72      167.33     18.93 o 
 -11   1   8      272.92      260.83     14.20 o 
  -9   1   8       29.45       22.63      4.65 o 
  -7   1   8      151.91      164.27      7.36 o 
  -5   1   8      409.44      426.20      9.24 o 
  -3   1   8     1902.93     1867.89     24.88 o 
  -1   1   8      980.68      980.39     15.31 o 
   1   1   8      866.68      906.86     14.24 o 
   3   1   8      951.34      994.73     13.13 o 
   5   1   8       89.45      102.71      6.52 o 
   7   1   8     1276.86     1267.82     22.25 o 
   9   1   8      318.07      327.09     10.17 o 
  11   1   8      379.66      399.23     13.41 o 
  13   1   8        0.03       -3.45      2.14 o 
  15   1   8       19.12       16.19      4.14 o 
  17   1   8       20.89       13.27      5.62 o 
  19   1   8       11.31       18.83     14.84 o 
 -18   2   8        4.45        8.57      5.88 o 
 -16   2   8        6.77       -0.68      5.16 o 
 -14   2   8        8.91       19.30      7.10 o 
 -12   2   8        6.61        1.89      3.58 o 
 -10   2   8       13.39       16.96      5.15 o 
  -8   2   8       97.57       99.08      7.89 o 
  -6   2   8       15.20       25.75      3.39 o 
  -4   2   8      536.40      507.60     11.31 o 
  -2   2   8      307.00      285.22      9.50 o 
   0   2   8      312.49      362.73      9.22 o 
   2   2   8       66.89       80.18      5.00 o 
   4   2   8       30.06       27.00      3.96 o 
   6   2   8       16.04       15.75      3.20 o 
   8   2   8      722.53      704.23     21.26 o 
  10   2   8      399.43      433.14     15.82 o 
  12   2   8      796.34      835.57     23.88 o 
  14   2   8       53.66       49.35      7.88 o 
  16   2   8       12.84       13.77      7.75 o 
  18   2   8       17.76       22.81      9.90 o 
 -15   3   8        4.97        4.44      5.88 o 
 -13   3   8       36.39       19.45      6.84 o 
 -11   3   8        2.42        4.70      7.96 o 
  -9   3   8      217.17      221.29     15.52 o 
  -7   3   8        0.01        1.68      3.10 o 
  -5   3   8       44.56       38.10      5.45 o 
  -3   3   8       81.44       76.68      6.01 o 
  -1   3   8      305.27      297.26      8.72 o 
   1   3   8      399.45      380.51     10.99 o 
   3   3   8       55.78       48.07      6.11 o 
   5   3   8        6.88        3.71      2.83 o 
   7   3   8      496.40      513.35     21.50 o 
   9   3   8      384.70      384.39     13.45 o 
  11   3   8      261.20      280.27     15.13 o 
  13   3   8       88.97       81.11     14.84 o 
  15   3   8        8.74        3.87      6.88 o 
 -10   4   8       36.63       55.92      9.88 o 
  -8   4   8        4.03        3.60     10.54 o 
  -6   4   8       18.69       26.37      5.95 o 
  -4   4   8       58.82       61.61      7.42 o 
  -2   4   8      109.79      111.97      9.38 o 
   0   4   8       28.44       17.36      7.96 o 
   2   4   8      183.71      221.82     16.26 o 
   4   4   8       31.60       39.29      7.85 o 
   6   4   8       55.63       60.37      9.07 o 
   8   4   8       21.59       32.03      7.65 o 
  10   4   8        4.66        7.95     13.34 o 
 -19   1   9        2.99       10.13      6.80 o 
 -17   1   9        0.59       -0.48      5.15 o 
 -15   1   9        0.78        6.43      5.07 o 
 -13   1   9        4.87        9.81      4.65 o 
 -11   1   9       69.59       72.93      8.50 o 
  -9   1   9       20.90       17.88      4.40 o 
  -7   1   9      159.76      155.85      6.14 o 
  -5   1   9      266.70      267.34      7.55 o 
  -3   1   9      152.66      163.38      6.24 o 
  -1   1   9      257.63      290.10      7.55 o 
   1   1   9       15.58       10.98      3.04 o 
   3   1   9      128.63      143.41      7.08 o 
   5   1   9        0.35        1.43      1.93 o 
   7   1   9        4.28        2.34      2.34 o 
   9   1   9      780.02      816.53     17.77 o 
  11   1   9      191.83      194.73     11.21 o 
  13   1   9        1.69       -0.55      2.24 o 
  15   1   9        0.32        5.90      2.70 o 
  17   1   9       35.16       31.01      7.75 o 
  19   1   9        6.11        0.87      5.45 o 
 -16   2   9       14.49       18.16      8.18 o 
 -14   2   9       13.53       23.33      6.51 o 
 -12   2   9       97.53       81.10      9.58 o 
 -10   2   9       13.53       31.66      6.06 o 
  -8   2   9        6.18        6.46      2.85 o 
  -6   2   9      292.15      267.59      8.31 o 
  -4   2   9      182.88      189.65      7.68 o 
  -2   2   9      361.04      373.54      9.71 o 
   0   2   9        0.47       -0.40      1.93 o 
   2   2   9        4.82        0.74      2.14 o 
   4   2   9       12.54       13.58      3.17 o 
   6   2   9      540.34      494.68     13.65 o 
   8   2   9        4.11       -2.07      3.87 o 
  10   2   9      126.88      104.25     20.22 o 
  12   2   9        3.47        5.38      3.65 o 
  14   2   9        4.30        6.35      3.46 o 
  16   2   9        2.38       -1.29      6.02 o 
 -15   3   9        8.53       -0.86      8.61 o 
 -13   3   9        3.83       15.22      6.37 o 
 -11   3   9      124.09      144.01     13.65 o 
  -9   3   9       36.38       24.64     18.50 o 
  -7   3   9        0.33        1.05      3.12 o 
  -5   3   9        8.32        2.59      3.41 o 
  -3   3   9      158.09      160.96      9.87 o 
  -1   3   9        2.50        5.25      3.14 o 
   1   3   9      225.84      195.96     11.16 o 
   3   3   9       29.05       29.39      5.02 o 
   5   3   9        4.69        3.69      3.91 o 
   7   3   9       48.98       42.02      6.22 o 
   9   3   9      139.62      162.38     13.34 o 
  11   3   9       10.94        9.61      4.53 o 
  13   3   9        5.12       -1.94      3.87 o 
  15   3   9        0.08       -3.44      6.45 o 
 -10   4   9       52.22       43.89      9.68 o 
  -8   4   9        7.63        2.89      5.93 o 
  -6   4   9       33.11       34.24      9.98 o 
  -4   4   9       40.81       33.50      6.35 o 
  -2   4   9        0.84        3.37      4.78 o 
   0   4   9       11.67        6.74      5.97 o 
   2   4   9        5.29       11.36      6.24 o 
   4   4   9        5.35       -1.64      5.27 o 
   6   4   9       22.09       20.64      7.08 o 
   8   4   9       60.50       38.14      8.61 o 
  10   4   9        0.39       -0.43      6.02 o 
 -18   0  10       76.84       62.39     13.77 o 
 -16   0  10        4.73        4.30      7.31 o 
 -14   0  10      251.08      281.41     24.96 o 
 -12   0  10       63.32       40.88      9.47 o 
 -10   0  10       15.04       24.96      7.31 o 
  -8   0  10      822.48      861.43     33.99 o 
  -6   0  10       42.48       54.35      5.99 o 
  -4   0  10     1243.65     1296.38     30.98 o 
  -2   0  10     2488.59     2554.95     64.54 o 
   0   0  10      539.14      594.23     30.34 o 
   2   0  10     2166.07     2096.47     39.59 o 
   4   0  10     1956.72     2031.38     57.66 o 
   6   0  10     1065.72     1075.72     38.30 o 
   8   0  10       18.58       23.67      6.88 o 
  10   0  10      471.42      521.30     17.80 o 
  12   0  10      354.63      334.94     14.75 o 
  14   0  10      623.29      606.14     20.52 o 
  16   0  10       22.73       50.34     11.19 o 
  18   0  10       55.91       39.16     11.62 o 
 -17   1  10       14.55       14.20      6.80 o 
 -15   1  10       82.38       87.06     12.91 o 
 -13   1  10       20.07       29.57      6.37 o 
 -11   1  10      252.06      271.87     13.82 o 
  -9   1  10        0.04       -2.29      2.88 o 
  -7   1  10       92.24       99.22      5.68 o 
  -5   1  10        0.38        0.21      1.76 o 
  -3   1  10      212.31      186.66      6.89 o 
  -1   1  10      129.68      119.05      5.97 o 
   1   1  10      756.89      820.77     14.24 o 
   3   1  10        0.46        4.39      2.46 o 
   5   1  10      721.95      731.60     36.36 o 
   7   1  10      172.95      159.24     11.26 o 
   9   1  10       19.52       19.33      3.62 o 
  11   1  10       38.61       29.64      5.26 o 
  13   1  10       71.93       82.02      6.38 o 
  15   1  10        0.44        0.15      2.74 o 
  17   1  10       17.17       16.47      9.25 o 
 -16   2  10       25.09       19.98     14.63 o 
 -14   2  10       21.53       10.06      7.10 o 
 -12   2  10      276.39      280.88     16.22 o 
 -10   2  10        2.70        0.91      4.09 o 
  -8   2  10       51.80       47.99      5.30 o 
  -6   2  10       98.52       94.73      9.63 o 
  -4   2  10       57.57       63.66      6.02 o 
  -2   2  10      242.35      224.28      7.73 o 
   0   2  10        0.45        0.50      2.26 o 
   2   2  10      605.46      573.36     27.23 o 
   4   2  10       13.80       11.45      3.46 o 
   6   2  10       24.85       27.68      5.38 o 
   8   2  10       94.40       94.65     18.07 o 
  10   2  10        2.16        3.17      5.38 o 
  12   2  10       13.71        8.72      4.10 o 
  14   2  10       10.96        6.88      4.40 o 
  16   2  10        0.83        8.18      8.18 o 
 -13   3  10       87.79       85.11     13.98 o 
 -11   3  10       67.74       77.65     10.49 o 
  -9   3  10      251.09      262.50     17.48 o 
  -7   3  10       83.79       83.76      7.63 o 
  -5   3  10        0.48       -0.06      2.55 o 
  -3   3  10       39.32       40.38      4.73 o 
  -1   3  10      160.97      192.35     13.54 o 
   1   3  10      184.00      173.79     10.80 o 
   3   3  10      137.45      129.95      9.52 o 
   5   3  10       27.31       38.98      5.70 o 
   7   3  10        3.22        1.97      2.97 o 
   9   3  10       21.23       23.48      5.78 o 
  11   3  10       24.83       22.18      5.93 o 
  13   3  10       20.79       20.02      9.04 o 
  -8   4  10       24.45       32.98      8.45 o 
  -6   4  10       12.93        8.10      4.99 o 
  -4   4  10        9.32        9.81      5.19 o 
  -2   4  10        0.49       -2.47      4.62 o 
   0   4  10       10.63       14.89      7.31 o 
   2   4  10        0.19        4.60      5.57 o 
   4   4  10      111.16       97.24     13.39 o 
   6   4  10        0.02        4.82      3.58 o 
   8   4  10       54.63       67.98     11.83 o 
 -17   1  11       43.76       51.13      9.13 o 
 -15   1  11       59.37       63.93      9.58 o 
 -13   1  11        3.27        3.47      7.96 o 
 -11   1  11        3.26       11.16      4.40 o 
  -9   1  11       84.59       92.12      9.25 o 
  -7   1  11      301.42      313.36     11.96 o 
  -5   1  11      343.05      340.88      9.30 o 
  -3   1  11      204.23      215.18      7.52 o 
  -1   1  11      613.37      612.62     12.54 o 
   1   1  11     1336.68     1404.70     25.48 o 
   3   1  11      379.04      400.17     11.85 o 
   5   1  11       44.01       75.72     17.43 o 
   7   1  11      323.24      301.26     14.63 o 
   9   1  11      299.44      260.61     13.91 o 
  11   1  11      929.42      900.17     26.17 o 
  13   1  11       51.36       42.02     13.83 o 
  15   1  11       45.34       53.14      6.54 o 
  17   1  11       18.64       24.96     10.33 o 
 -14   2  11        4.27        7.27      5.57 o 
 -12   2  11      189.53      191.99     14.59 o 
 -10   2  11        0.02       -1.72      3.23 o 
  -8   2  11       36.38       18.78      4.96 o 
  -6   2  11       11.35       15.16      4.97 o 
  -4   2  11      345.13      333.79      9.86 o 
  -2   2  11       50.64       45.66      4.44 o 
   0   2  11       79.82       64.48      6.29 o 
   2   2  11        0.16        0.34      2.34 o 
   4   2  11       24.20       17.75      4.22 o 
   6   2  11      212.99      205.79     13.68 o 
   8   2  11       25.66       15.82      4.71 o 
  10   2  11       19.94       14.23      4.40 o 
  12   2  11       17.12       20.21      5.32 o 
  14   2  11       18.16       31.35      7.31 o 
 -13   3  11       44.97       48.62     12.48 o 
 -11   3  11        7.59        4.71      5.01 o 
  -9   3  11       51.56       32.68     10.76 o 
  -7   3  11       10.98       19.18      8.61 o 
  -5   3  11       67.29       59.23      5.72 o 
  -3   3  11       48.40       51.97      6.20 o 
  -1   3  11       16.74       18.39      4.09 o 
   1   3  11      263.04      259.92     20.59 o 
   3   3  11       37.74       40.76      5.97 o 
   5   3  11       32.35       26.48      5.34 o 
   7   3  11       73.23       65.08      8.67 o 
   9   3  11        0.05       -6.25      3.49 o 
  11   3  11       41.71       46.46      7.75 o 
  13   3  11        0.27        3.01      4.76 o 
  -6   4  11       44.40       43.41      7.16 o 
  -4   4  11        6.39       11.12      9.25 o 
  -2   4  11       14.15       23.70      7.84 o 
   0   4  11       56.39       69.98     13.77 o 
   2   4  11        0.75        1.54      4.47 o 
   4   4  11        6.99        4.50      4.42 o 
   6   4  11        0.05       -0.84      3.58 o 
 -16   0  12       39.00       42.17     11.19 o 
 -14   0  12       59.03       53.36     11.62 o 
 -12   0  12      103.66       92.08     14.20 o 
 -10   0  12       60.45       67.55     12.05 o 
  -8   0  12      246.99      245.26     17.64 o 
  -6   0  12      137.27      144.18     10.54 o 
  -4   0  12     1009.93      967.37     24.64 o 
  -2   0  12      974.64      966.16     24.29 o 
   0   0  12      874.93      877.67     26.68 o 
   2   0  12      290.92      327.45     20.22 o 
   4   0  12        0.07        4.30      5.59 o 
   6   0  12      288.81      301.63     19.79 o 
   8   0  12      717.20      713.41     32.27 o 
  10   0  12       20.70       12.54      6.67 o 
  12   0  12        4.92        8.97      4.71 o 
  14   0  12       30.12       40.58      9.04 o 
  16   0  12        0.09        1.45      4.22 o 
 -15   1  12      115.40      104.39     11.64 o 
 -13   1  12       19.80       23.08      6.19 o 
 -11   1  12        2.83       -0.45      3.79 o 
  -9   1  12       11.26       19.79      5.17 o 
  -7   1  12      389.98      378.29     12.18 o 
  -5   1  12       72.24       62.15      4.98 o 
  -3   1  12      261.77      264.72      8.37 o 
  -1   1  12      238.76      255.36     11.00 o 
   1   1  12      244.53      246.72     10.56 o 
   3   1  12      267.12      262.92     13.91 o 
   5   1  12      744.42      696.73     30.98 o 
   7   1  12      822.64      881.05     25.71 o 
   9   1  12       22.52       22.15      5.45 o 
  11   1  12      145.86      117.59     16.78 o 
  13   1  12        0.00        1.67      3.21 o 
  15   1  12       25.82       34.90      9.65 o 
 -14   2  12        2.48        4.52      4.87 o 
 -12   2  12        0.64        2.25     11.40 o 
 -10   2  12       26.18       23.41      5.88 o 
  -8   2  12      298.60      294.48     15.82 o 
  -6   2  12        7.91       12.18      3.19 o 
  -4   2  12      564.40      494.57     12.54 o 
  -2   2  12      706.92      664.62     17.38 o 
   0   2  12       50.62       35.82      5.13 o 
   2   2  12      575.37      594.70     31.84 o 
   4   2  12      898.26      808.17     24.64 o 
   6   2  12       17.49       12.42     15.28 o 
   8   2  12     1669.81     1721.35     40.61 o 
  10   2  12       32.03       23.13     12.05 o 
  12   2  12      159.33      172.43     15.71 o 
  14   2  12       18.92        8.79      5.01 o 
 -11   3  12        6.33       22.18     10.11 o 
  -9   3  12       62.94       58.67     18.72 o 
  -7   3  12       29.33       37.76      5.67 o 
  -5   3  12       13.61        9.49      3.36 o 
  -3   3  12       82.14       76.16      8.42 o 
  -1   3  12        9.97       17.08      4.37 o 
   1   3  12       35.36       39.57      6.15 o 
   3   3  12        3.61        2.00      5.51 o 
   5   3  12        7.68        4.63      4.40 o 
   7   3  12        1.45       -0.90      3.18 o 
   9   3  12      102.28      151.76     15.71 o 
  11   3  12       18.48       36.91     11.83 o 
  -4   4  12       29.72       32.70     10.76 o 
  -2   4  12        9.11       20.94      7.48 o 
   0   4  12        0.01        9.62      4.77 o 
   2   4  12        0.85        4.34      4.89 o 
   4   4  12       26.24       39.39      7.12 o 
 -15   1  13       29.57       38.06      8.02 o 
 -13   1  13        4.81        9.37      5.38 o 
 -11   1  13      150.77      147.74     12.56 o 
  -9   1  13        1.51        3.87      3.96 o 
  -7   1  13      908.72      811.06     24.73 o 
  -5   1  13      190.40      177.00      8.59 o 
  -3   1  13      465.92      434.45     11.37 o 
  -1   1  13      625.10      642.11     16.71 o 
   1   1  13      213.06      212.06     19.58 o 
   3   1  13       21.66       17.96      8.18 o 
   5   1  13     1882.87     1855.34     42.44 o 
   7   1  13        8.42        5.74      8.82 o 
   9   1  13      110.07      114.69     11.08 o 
  11   1  13        6.40        5.96      7.96 o 
  13   1  13        0.11       -2.74      3.18 o 
  15   1  13       14.10       22.89      5.08 o 
 -12   2  13       18.75       25.56      6.84 o 
 -10   2  13       20.67       30.76      6.84 o 
  -8   2  13        6.28        3.72      5.59 o 
  -6   2  13      181.86      200.29      9.73 o 
  -4   2  13      154.50      163.45     17.86 o 
  -2   2  13       58.27       58.46     10.94 o 
   0   2  13        6.26        6.90      3.41 o 
   2   2  13       99.71       87.23      9.72 o 
   4   2  13      165.33      176.01     13.52 o 
   6   2  13        0.48        9.22      4.65 o 
   8   2  13      143.67      127.56     11.69 o 
  10   2  13       55.98       72.73      9.68 o 
  12   2  13       19.34       21.32     11.83 o 
  -9   3  13        5.82       12.98      5.76 o 
  -7   3  13       27.36       19.67      6.19 o 
  -5   3  13       25.90       23.73      5.36 o 
  -3   3  13       78.77       58.88      7.00 o 
  -1   3  13       60.73       47.82      6.40 o 
   1   3  13        5.84        7.60      4.31 o 
   3   3  13       23.56       30.96     11.83 o 
   5   3  13      146.19      116.16     11.85 o 
   7   3  13       22.80       26.25      6.69 o 
   9   3  13       74.46       75.51      9.90 o 
 -14   0  14        3.10        4.73      7.75 o 
 -12   0  14       29.11       35.71     11.19 o 
 -10   0  14      472.82      391.99     25.82 o 
  -8   0  14        1.18        6.02      5.16 o 
  -6   0  14      254.51      252.26     13.72 o 
  -4   0  14      535.72      492.91     17.80 o 
  -2   0  14      640.60      690.18     31.41 o 
   0   0  14       38.53       31.84      9.47 o 
   2   0  14     4593.04     4786.94    120.05 o 
   4   0  14        6.10       15.49      7.75 o 
   6   0  14      558.27      556.79     29.69 o 
   8   0  14        0.37       -6.88      4.30 o 
  10   0  14       84.68       96.81     15.06 o 
  12   0  14       95.98       87.78     14.63 o 
  14   0  14        4.47       -1.29      6.02 o 
 -13   1  14        0.99        2.37      5.81 o 
 -11   1  14        0.51       -2.58      7.53 o 
  -9   1  14       32.52       27.11      6.19 o 
  -7   1  14       27.26       34.71      6.06 o 
  -5   1  14      341.04      368.42     11.01 o 
  -3   1  14       55.16       70.63      6.93 o 
  -1   1  14      319.88      331.44     16.60 o 
   1   1  14       50.92       44.76      7.59 o 
   3   1  14      121.89      119.83     11.55 o 
   5   1  14        0.32        0.80      4.73 o 
   7   1  14       40.25       57.88      8.36 o 
   9   1  14        3.11        7.43      4.53 o 
  11   1  14        0.13        0.84      4.10 o 
  13   1  14       24.85       25.20      5.62 o 
 -12   2  14        0.90        6.45      7.75 o 
 -10   2  14      140.77      128.54     27.75 o 
  -8   2  14        3.57        4.02      4.40 o 
  -6   2  14      260.79      245.20     15.92 o 
  -4   2  14        0.99        3.65      3.56 o 
  -2   2  14      271.21      288.46     20.53 o 
   0   2  14       20.77       10.38      6.58 o 
   2   2  14       10.27        1.41      4.23 o 
   4   2  14       34.80       54.84      8.50 o 
   6   2  14        3.79       -0.43      7.75 o 
   8   2  14        4.85       -0.07      3.72 o 
  10   2  14        1.27       -2.03      3.61 o 
  -7   3  14       38.81       29.26     10.76 o 
  -5   3  14       19.39       23.88      5.84 o 
  -3   3  14        5.00       11.26      5.09 o 
  -1   3  14      246.40      226.91     16.28 o 
   1   3  14      120.91      169.04     14.59 o 
   3   3  14       18.53       15.30      5.99 o 
   5   3  14      155.87      150.57     14.26 o 
   7   3  14       57.09       59.64      9.19 o 
 -11   1  15       57.34       59.75      9.42 o 
  -9   1  15       85.67       73.35      9.49 o 
  -7   1  15       23.00       33.86      6.54 o 
  -5   1  15        8.14        6.20      3.79 o 
  -3   1  15       43.74       61.03      6.68 o 
  -1   1  15      442.30      424.21     17.95 o 
   1   1  15        3.39       -1.36      3.79 o 
   3   1  15      146.27      141.13     18.07 o 
   5   1  15       27.75       33.02      7.11 o 
   7   1  15       79.33       84.65     14.63 o 
   9   1  15       20.23       21.57      6.30 o 
  11   1  15       20.74       21.36      6.61 o 
 -10   2  15       17.83        2.62      4.96 o 
  -8   2  15        0.53       -1.98      6.67 o 
  -6   2  15        7.03        9.90      7.75 o 
  -4   2  15        1.18       -2.05      3.46 o 
  -2   2  15        9.46       10.29      4.21 o 
   0   2  15        1.00       -2.66      4.10 o 
   2   2  15       21.70       10.12      6.02 o 
   4   2  15       33.27       28.71      7.28 o 
   6   2  15        6.47        7.38      5.16 o 
   8   2  15        6.66        5.27      5.16 o 
  -3   3  15        5.72        1.87      4.35 o 
  -1   3  15        0.00        4.96      4.12 o 
   1   3  15        1.53        3.03      5.69 o 
   3   3  15       42.30       56.10     12.91 o 
 -10   0  16      277.28      300.34     27.97 o 
  -8   0  16       17.00       15.92      8.18 o 
  -4   0  16        0.31        6.02      6.45 o 
  -2   0  16        1.64        6.02      7.75 o 
   0   0  16       15.56        9.90      7.75 o 
   2   0  16      262.67      248.71     24.10 o 
   4   0  16       17.42       24.10      9.47 o 
   6   0  16       46.47       28.40      9.90 o 
   8   0  16        2.99        7.31      6.88 o 
  10   0  16      133.13      152.75     19.79 o 
  -9   1  16        1.80       -0.59      4.84 o 
  -7   1  16       68.94       77.02     13.34 o 
  -5   1  16       42.40       43.79      7.48 o 
  -3   1  16       32.92       37.14      7.28 o 
  -1   1  16       57.61       36.32      7.23 o 
   1   1  16       30.65       31.41      7.45 o 
   3   1  16        4.57        1.57      4.71 o 
   5   1  16       14.66        7.11      5.93 o 
   7   1  16       28.63       41.37     16.14 o 
   9   1  16        0.94       -2.87      6.45 o 
  -6   2  16       13.52       13.34      8.61 o 
  -4   2  16      166.03      146.26     13.28 o 
  -2   2  16       39.01       44.28      8.45 o 
   0   2  16        1.15        6.33      5.62 o 
   2   2  16        8.27       14.54      6.19 o 
   4   2  16      259.05      299.34     19.62 o 
   6   2  16        2.70       -1.94      5.32 o 
  -7   1  17       35.29       58.52     12.48 o 
  -3   1  17       20.98       34.38      7.72 o 
  -1   1  17       13.81       19.70      6.49 o 
   1   1  17      214.83      214.30     26.03 o 
   3   1  17        2.02       -3.01      5.01 o 
   5   1  17       15.75       10.69      6.23 o 
   7   1  17        9.77        4.95      5.32 o 
   0   2  17        0.27        2.00      5.62 o 
  -4   0  18      101.31      103.70     17.21 o 
  -2   0  18      443.39      479.34     30.55 o 
   0   0  18       37.55       66.26     14.63 o 
   2   0  18       77.45       69.28     15.06 o 
                                                 
